# Supplementary material for: NTD Remodeling in the SARS-CoV-2 BA.3.2 Variant May Influence Spike Stability and Immune Escape
Source: Pathogens. 2026 Jul 20;15(7):760. doi: 10.3390/pathogens15070760 (PMC13414510; doi:10.3390/pathogens15070760)
Supplement: Supplementary file 1 [file pathogens-15-00760-s001.zip]

Archive with 2 entries (2 files):
- pathogens-4431490-supplementary-file S1.pdf
- pathogens-4431490-supplementary.pptx
